# Supplementary material for: Immunoproteasome impairment via β5i/LMP7‐deletion leads to sustained pancreatic injury from experimental pancreatitis
Source: J Cell Mol Med. 2021 Jun 15;25(14):6786–99. doi: 10.1111/jcmm.16682 (PMC8278072; doi:10.1111/jcmm.16682)
Supplement: Supplementary file 2 — Table S1 [file JCMM-25-6786-s002.xls]

## Sheet: Tabelle1 
Supplementary Table S1 Proteins with significant differential regulation in littermate controls and LMP7 deficient mice in acute pancreatitis (protein ratios 8h vs 0h are shown in the heatmap of Figure 6)
Accession	Protein name	Gene name	Exp. q-value: Combined	Sum PEP Score	Coverage [%]	# Peptides	# PSMs	# Unique Peptides	# AAs	MW [kDa]	calc. pI	Score Sequest HT: Sequest HT	Abundance Ratio: (WT8h) / (WT_0h)	Abundance Ratio Adj. P-Value: (WT8h) / (WT_0h)	Abundance Ratio: (LMP7_8h) / (LMP7_0h)	Abundance Ratio Adj. P-Value: (LMP7_8h) / (LMP7_0h)
Oxidative phosphorylation
P56382	ATP synthase subunit epsilon, mitochondrial	Atp5f1e	0.004	3.163	15	1	8	1	52	5.8	10.01	10.27	2.349	0.573287	0.251	0.0439065
P62897	Cytochrome c, somatic	Cycs	0	21.445	36	4	14	4	105	11.6	9.58	17.13	2.506	0.559923	0.234	0.0407091
Q9CR61	NADH dehydrogenase [ubiquinone] 1 beta subcomplex subunit 7	Ndufb7	0	8.432	31	2	8	2	137	16.3	8.18	12.37	2.036	0.809303	0.01	8.46617e-17
Q9CQ69	Cytochrome b-c1 complex subunit 8	Uqcrq	0.003	3.553	12	1	8	1	82	9.8	10.26	18.54	9.849	0.0797437	0.187	0.00896063
Protein translation and folding
P57759	Endoplasmic reticulum resident protein 29	Erp29	0	28.04	11	3	38	3	262	28.8	6.15	103.54	11.887	0.00380116	0.772	0.849874
Q99L47	Hsc70-interacting protein	Hsc70	0	10.833	7	2	3	2	371	41.6	5.26	4.22	100	1.02978e-16	0.01	8.46617e-17
Q9Z1D1	Eukaryotic translation initiation factor 3 subunit G	Eif3g	0	23.092	27	4	10	4	320	35.6	5.9	20.6	9.712	0.00549533	2.152	0.418355
Q8R081	Heterogeneous nuclear ribonucleoprotein L	Hnrnpl	0	23.173	10	3	10	3	586	63.9	8.1	18.3	16.574	0.000717937	0.124	0.000533292
Q61937	Nucleophosmin	Npm1	0	75.56	23	7	87	7	292	32.5	4.77	196.96	7.288	0.0196732	0.838	0.900776
P47964	60S ribosomal protein L36	Rpl36	0	25.438	21	3	18	3	105	12.2	11.34	26.12	14.631	0.00065075	0.052	1.04125e-07
P62892	60S ribosomal protein L39	Rpl39	0.001	5.195	20	1	7	1	51	6.4	12.56	20.28	25.579	6.4244e-05	0.513	0.680505
P63276	40S ribosomal protein S17	Rps17	0	68.913	53	7	47	7	135	15.5	9.85	97.85	12.758	0.00261298	0.684	0.768536
P62274	40S ribosomal protein S29	Rps29	0	15.506	34	3	62	3	56	6.7	10.13	92.33	8.564	0.0100261	0.427	0.250036
